# Supplementary material for: Immune Modulation During Treatment with Enzalutamide Alone or with Radium-223 in Patients with Castration Resistant Prostate Cancer
Source: Cancers (Basel). 2025 May 21;17(10):1730. doi: 10.3390/cancers17101730 (PMC12110403; doi:10.3390/cancers17101730)
Supplement: Supplementary file 1 [file cancers-17-01730-s001.zip]

Archive with 1 entries (1 files):
- cancers-3585512-supplementary.pdf
